# Supplementary material for: Association Between HDL Cholesterol Changes and Cardiovascular Event Risk: A Nationwide Health Screening Cohort in Japan
Source: Healthcare (Basel). 2026 Jul 2;14(13):1959. doi: 10.3390/healthcare14131959 (PMC13361876; doi:10.3390/healthcare14131959)
Supplement: Supplementary file 1 [file healthcare-14-01959-s001.zip]

Archive with 1 entries (1 files):
- Supplementary_materials_JP.pdf
